# Supplementary material for: Synergistic effects of surfactant blends on lignite dust wettability
Source: PLoS One. 2025 Aug 18;20(8):e0328657. doi: 10.1371/journal.pone.0328657 (PMC12360537; doi:10.1371/journal.pone.0328657)
Supplement: S1 Data — Experimental data. (ZIP) [file pone.0328657.s001.zip]

Archive with 3 entries (2 files):
- experimental data/Fig.5 Surface tension of surfactant monomers (average).xlsx
- experimental data/Table 3 Sedimentation velocity of surfactants at different concentrations.xlsx
- experimental data/
