# Supplementary material for: Synergistic effects of surfactant blends on lignite dust wettability
Source: PLoS One. 2025 Aug 18;20(8):e0328657. doi: 10.1371/journal.pone.0328657 (PMC12360537; doi:10.1371/journal.pone.0328657)
Supplement: S1 Data — Experimental data. (ZIP) [file pone.0328657.s001.zip › experimental data/Fig.5 Surface tension of surfactant monomers (average).xlsx]

## Sheet: 不同质量分数配置
Fig.5 Surface tension of surfactant monomers (average)
	SDS	AOS	AES	MES-30	APG-06	Tween-80	AEO-9	CDEA	CAB-35	LG-95P	CHSB	LAB-35
0	71.6	71.6	71.6	71.6	71.6	71.6	71.6	71.6	71.6	71.6	71.6	71.6
0.01	53.403	57.677	42.027	35.243	63.5	45.377	32.587	31.537	41.853	43.57	46.24	41.807
0.03	43.527	44.26	36.843	33.457	55.577	41.473	31.927	29.593	37.267	36.4	36.997	37.537
0.05	37.867	38.153	36.04	32.733	44.07	40.833	31.877	29.39	35.923	34.347	34.98	32.873
0.07	34.867	36.123	35.72	31.263	43.25	40.06	31.88	28.953	35.357	33.247	30.977	32.783
0.1	33.967	35.46	35.69	30.077	39.97	41.193	32.003	29.28	35.583	32.63	33.54	34.77
0.3	32.383	35.213	36.007	30.78	35.907	40.073	31.767	28.59	36.487	27.957	34.667	36.057
0.5	32.117	35.88	35.957	30.363	33.51	39.283	31.747	28.287	36.343	28.64	35.313	36.477
