# Supplementary material for: Synergistic effects of surfactant blends on lignite dust wettability
Source: PLoS One. 2025 Aug 18;20(8):e0328657. doi: 10.1371/journal.pone.0328657 (PMC12360537; doi:10.1371/journal.pone.0328657)
Supplement: S1 Data — Experimental data. (ZIP) [file pone.0328657.s001.zip › experimental data/Table 3 Sedimentation velocity of surfactants at different concentrations.xlsx]

## Sheet: Sheet1
Table 3 Sedimentation velocity of surfactants at different concentrations(× 10-3 mg/s)
	0.01 wt%	0.03 wt%	0.05 wt%	0.07 wt%	0.1 wt%	0.3 wt%	0.5 wt%
SDS	/	/	/	2.014	2.516	3.609	5.689
AOS	/	2.43	2.724	3.962	4.749	7.063	37.024
AES	10.327	13.311	15.219	17.514	26.632	33.316	37.024
MES-30	/	/	/	2.051	5.069	10.08	11.105
APG-06	/	/	/	/	/	1.973	2.347
Tween-80	/	/	/	/	/	/	/
AEO-9	52.398	54.132	60.697	66.647	74.013	76.927	90.918
CDEA	/	2.4607	3.0171	4.0147	4.6138	5.5918	6.6287
CAB-35	/	/	/	1.929	2.326	2.711	2.851
LG-95P	/	/	/	/	/	1.853	1.947
CHSB	/	/	1.865	2.151	4.732	5.079	5.143
LAB-35	/	/	/	/	/	2.762	2.959
